# Supplementary material for: Synggen: fast and data-driven generation of synthetic heterogeneous NGS cancer data
Source: Bioinformatics. 2022 Dec 9;39(1):btac792. doi: 10.1093/bioinformatics/btac792 (PMC9825741; doi:10.1093/bioinformatics/btac792)
Supplement: btac792_Supplementary_Data [file btac792_supplementary_data.zip]

Archive with 3 entries (3 files):
- Supplementary_Methods[AU].pdf
- Supplementary_Table.pdf
- Supplementary_Figures.pdf
